# Supplementary material for: Effects of Online Bodyweight High-Intensity Interval Training Intervention and Health Education on the Mental Health and Cognition of Sedentary Young Females
Source: Int J Environ Res Public Health. 2021 Jan 3;18(1):302. doi: 10.3390/ijerph18010302 (PMC7795383; doi:10.3390/ijerph18010302)
Supplement: Supplementary file 1 [file ijerph-18-00302-s001.zip]

Archive with 1 entries (1 files):
- ijerph-1035351-supplementary.rar
